# Supplementary material for: Reliability of radiographic measurements for acute distal radius fractures
Source: BMC Med Imaging. 2016 Jul 22;16:44. doi: 10.1186/s12880-016-0147-7 (PMC4957423; doi:10.1186/s12880-016-0147-7)
Supplement: Additional file 1: — Data set- Repeated measurements by five observers for the eight anatomical parameters. File contains the raw values for the repeated measurements recorded by the five observers for the 30 radiographs. (XLS 49 kb) [file 12880_2016_147_MOESM1_ESM.xls]

## Sheet: Dorsal shift 1
X-ray Number	Observer 1	Observer 2	Observer 3	Observer 4	Observer 5
1	14.5	17.5	13.52	13.64	12
2	20.1	19.2	19.41	19.87	19
3	17.2	19.7	18.18	17.1	16
4	10.4	15.3	16.16	15.84	15
5	21.5	18.8	14.27	12.54	13.5
6	11.4	16.8	15.82	14.65	12
7	15.2	14.9	15.4	14.66	16
8	17.7	16.9	16.07	15.92	16
9	-8.6	3.7	3.02	-9.66	-10
10	14.2	21.4	17.96	14.88	15
11	16.4	14.2	17.24	15.26	14
12	17.2	16.3	18.17	17.99	17.5
13	14.7	15.5	15.47	14.19	15.5
14	12.5	13.7	14.58	12.3	10.5
15	14.2	13.4	12.47	15.3	14
16	19.4	19.3	18.41	18.45	18
17	11.2	17.1	17.71	14.82	12.5
18	17.8	7.8	9.34	16.51	16
19	23.4	18.4	21.01	22	21
20	11.5	13.2	14.92	9.19	8
21	17.9	18.4	15.56	18.3	18
22	16.6	21	17.14	15.91	15.5
23	13.5	15.7	13.14	13.43	11
24	20.8	15.5	15.07	18.6	19
25	19.5	18.9	11.38	14.53	13
26	14.7	14.7	14.45	13.76	13
27	22.5	15.7	18.66	21.21	21
28	12.7	13.4	12.95	11.64	10
29	15.4	15.1	14.71	19.69	18
30	14.7	15.3	11.68	9.78	11

## Sheet: Dorsal shift 2
X-ray Number	Observer 1	Observer 2	Observer 3	Observer 4	Observer 5
1	14.1	14.8	12.82	13.55	13
2	20.6	20.9	18.77	19.67	19
3	18.7	23.6	20.09	17.03	16
4	12.6	16.3	15.99	16.55	16
5	17.7	15.3	17.89	14.16	12
6	15.5	13.9	11.69	16	13
7	15.2	11.9	14	15.76	15
8	17	22	15.87	16.81	17
9	-8.2	4.1	8.99	-4.23	-8
10	16.2	17	14.07	14.87	15
11	16.6	12.5	14.24	14.71	13
12	16.7	15.6	17.64	18.89	18
13	14.7	14.5	16.4	16.21	15
14	11.4	14.3	13.88	11.89	13
15	15.2	13	13.84	17.06	15
16	18.9	18.6	18.07	17.73	17
17	11.3	11.7	13	14.77	12
18	17.2	15.4	8.51	17.1	16
19	23.1	18.1	20.12	21.51	22
20	12.2	12.7	15.08	8.44	12
21	17.4	17.9	19.91	18.14	17
22	16.9	21.7	18.32	16.98	17
23	13.9	17.2	12.32	11.32	12
24	21.5	21.7	15.88	19.98	19
25	19.2	16.7	11.64	13.49	14
26	14.4	15.5	13.97	14.6	14
27	22.6	17.4	15.79	21.22	21
28	12.7	13.6	11.78	12.93	12
29	15.7	15.5	14.63	19.12	18
30	15.2	16.4	12.35	12.57	12

## Sheet: Intra-articular gap 1
X-ray Number	Observer 1	Observer 2	Observer 3	Observer 4	Observer 5
1	0	0	0	0	0
2	2.1	1.8	1.35	1.23	0
3	1.1	0.8	2.68	1.06	0
4	3.1	0	1.5	1.18	0
5	0	0	0	0	0
6	1.6	1.6	0.56	0.75	0
7	0	0	0	0	0
8	0	0	0.3	1.41	0
9	0	0	0	0	0
10	0	0	1.98	0	0
11	0	0	2.74	0	0
12	0	0	0	2.25	0
13	3.5	1.8	1.33	1.99	0
14	0	0	0	0	0
15	4	0	1.26	0	0
16	3.1	3.6	3.21	2.55	0
17	0	2.7	0	0	0
18	1.6	3	0	0.82	0
19	3.5	0	2.07	2.57	2
20	0	0	1.44	0	0
21	0.9	0	0	0	0
22	5.7	0	0.82	1.68	0
23	2.5	2	0	0.88	0
24	0	0	0	0	0
25	2.2	0.9	0.37	0.9	0
26	0	0	0	0	0
27	2.2	1.1	1.05	1.44	0
28	0.8	0	1.33	0	0
29	0	0	0	0	0
30	1.9	2.3	2.83	2.7	0

## Sheet: Intra-articular gap 2
X-ray Number	Observer 1	Observer 2	Observer 3	Observer 4	Observer 5
1	0	0	0	0	0
2	1.7	2.5	1.09	1.2	1
3	1	2.8	2.44	1.05	0
4	1.6	0	0	0	0
5	0	1.2	0	0	0
6	1	0	0	0	0
7	0	0	0	0	0
8	0	0	0	0	0
9	0	0	0	0	0
10	0	0	2.51	0	0
11	0	0	0	0	0
12	0	0	0	0	0
13	3.3	2.4	0	0	1
14	1	0	0	0	0
15	1.7	0	0	0	0
16	2.6	2.6	2.65	2.38	0
17	0	0	0	0	0
18	1.2	2	0	1.63	0
19	2.4	0	1.42	2.26	1
20	0	0	1.88	0	0
21	0.9	0	0	0	0
22	0	0	0	0	0
23	1.3	0.7	0	0	0
24	0	1.6	0	0	0
25	1.7	1.3	0	0	0
26	0	0	0	0	0
27	2.1	1.2	0	0	0
28	2.7	0	0	0	0
29	0	0	0	0	0
30	2.8	0	0	0	0

## Sheet: Intra-articular step 1
X-ray Number	Observer 1	Observer 2	Observer 3	Observer 4	Observer 5
1	0	0	0	0	0
2	0.9	1.1	1.44	0.63	0
3	0.7	1.1	0	0.9	0
4	0	0	0	0	0
5	0	0	0	0	0
6	0.8	0.9	2	0	0
7	0	0	0	0	0
8	0	0	0	0	0
9	0	0	0	0	0
10	0	0	0	0	0
11	0	0	0	0	0
12	0	0	0	1.56	0
13	2.2	0	0	0	0
14	0	0	0	0	0
15	1.5	0	0	0	0
16	1.4	1.1	1.94	0.91	0
17	0	0	0	0	0
18	0.1	0.9	0	0	0
19	1	0	0	0.4	0
20	0	0	0	0	0
21	0	0	0	0	0
22	1.6	0	0	1.94	0
23	0	0	0	0	0
24	0	0	0	0	0
25	0.8	0	0	0	0
26	0	0	0	0	0
27	1.1	1.4	0	0.99	0
28	0	0	0	0	0
29	0	0	0	0	0
30	2	2.5	0	3.95	0

## Sheet: Intra-articular step 2
X-ray Number	Observer 1	Observer 2	Observer 3	Observer 4	Observer 5
1	0	0	0	0	0
2	0.6	1.3	1.51	0.8	0
3	1	1	0	0.74	0
4	1.6	0	0	0	0
5	0	0	0	0	0
6	0	0	1.88	0	0
7	0	0	0	0	0
8	0	0	0	0	0
9	0	0	0	0	0
10	0	0	0	0	0
11	0	0	0	0	0
12	0	0	0	0	0
13	2.1	0	0	0	0
14	0	0	0	0	0
15	0.6	0	0	0	0
16	1.2	1.6	1	1.06	0
17	0	0	0	0	0
18	0.4	1	0	0.9	0
19	0.7	0	0	0.35	0
20	0	0	0	0	0
21	0	0	0	0	0
22	0	0	0	0	0
23	0	0	0	0	0
24	0	1.4	0	0	0
25	0.6	0	0	0	0
26	0	0	0	0	0
27	1	1.1	0	1.16	0
28	0	0	0	0	0
29	0	0	0	0	0
30	1.9	0	0	0	0

## Sheet: Palmar tilt 1
X-ray Number	Observer 1	Observer 2	Observer 3	Observer 4	Observer 5
1	-8	-8.2	-5	-6	-8
2	-36	-34.4	-34	-32	-32
3	-24	-20.1	-15	-19	-15
4	-12	-13.7	-10	-11	-13
5	-20	-15.9	-16	-22	-21
6	-3	-1.9	1	0	-2
7	-22	-21.1	-25	-23	-22
8	-13	-8.1	-15	-9	-11
9	40	39.9	39	41	42
10	-12	0	1	-12	-12
11	-25	-19.8	-17	-23	-20
12	-18	-20.1	-20	-17	-17
13	6	4.6	3	2	4
14	4	0	0	1	2
15	0	5.6	5	3	-4
16	-9	-10.1	-5	-10	-8
17	-16	13.9	-11	-14	-11
18	-14	-10.9	4	-13	-11
19	-20	-16.1	-14	-12	-14
20	-1	-2.7	0	3	-5
21	-29	-22.6	-24	-21	-22
22	-5	-4.3	-5	0	-5
23	8	3.4	14	6	0
24	-15	-10.6	-8	-7	-11
25	4	3.8	9	12	0
26	-3	-6.9	0	-1	-4
27	-17	-15.2	-12	-11	-15
28	13	13.5	16	15	13
29	-4	-8.8	-5	-4	-4
30	8	8.9	12	17	8

## Sheet: Palmar tilt 2
X-ray Number	Observer 1	Observer 2	Observer 3	Observer 4	Observer 5
1	-4	-5.7	-8	-9	-8
2	-36	-37.6	-31	-34	-31
3	-19	-19.2	-17	-19	-16
4	12	-12.5	-12	-13	-13
5	-15	-10.6	-20	-21	-18
6	-4	0	0	-11	-5
7	-23	-24.3	-25	-25	-20
8	-10	-15.2	-8	-9	-6
9	43	40.2	41	10	44
10	-13	0	3	11	-14
11	-18	-18.9	-21	-20	-18
12	-16	-22.1	-16	17	-17
13	9	8.4	-5	6	3
14	2	5.4	0	3	3
15	5	8.8	-23	2	3
16	-9	-10.6	-8	-6	-8
17	-19	15.5	-10	-12	-8
18	-12	-9.2	2	-20	-11
19	-16	-16.6	-10	-10	-12
20	-1	4.2	6	3	-3
21	-30	-21.8	-12	-23	-27
22	-5	-6.7	-5	-4	-4
23	4	2.8	14	12	0
24	-11	-16.3	-21	-10	-12
25	-3	-6	5	11	-7
26	-4	-7.6	1	-3	0
27	17	-15.5	-11	-11	-17
28	11	14.6	13	15	10
29	-7	-14.4	-15	-5	-5
30	4	9.1	14	13	15

## Sheet: Radial angle 1
X-ray Number	Observer 1	Observer 2	Observer 3	Observer 4	Observer 5
1	10	15.1	15	14	11
2	20	20.1	17	20	24
3	5	10	12	9	6
4	27	21.4	20	19	21
5	16	18.1	15	13	12
6	15	14.7	14	16	13
7	16	16.1	15	17	17
8	22	26	15	23	21
9	10	7.9	27	12	14
10	20	27.4	25	24	21
11	12	10.1	20	15	13
12	14	11.4	12	13	12
13	18	16.6	19	20	21
14	20	20	21	21	19
15	21	28.4	13	19	18
16	19	18.3	17	21	21
17	13	24.4	20	22	22
18	18	8	7	18	17
19	6	10.1	6	8	3
20	11	17.9	20	14	13
21	20	17.2	30	19	21
22	23	24.9	21	27	24
23	23	20.9	25	25	21
24	24	21.1	26	26	24
25	20	24.6	20	26	26
26	21	19.8	25	22	18
27	14	9.8	16	11	8
28	22	24	24	23	22
29	19	16.6	25	26	26
30	19	21.6	21	26	25

## Sheet: Radial angle 2
X-ray Number	Observer 1	Observer 2	Observer 3	Observer 4	Observer 5
1	13	14.4	12	15	13
2	17	18.3	19	23	25
3	7	9.9	12	11	9
4	24	19.4	19	23	17
5	16	20.3	16	13	10
6	15	21.5	15	17	17
7	16	15.5	15	18	17
8	23	24	22	23	22
9	11	11.1	13	17	15
10	21	14.7	15	24	20
11	13	10.6	15	13	15
12	7	12.6	15	12	11
13	19	18	27	19	16
14	15	17.9	19	20	18
15	21	26.1	13	18	16
16	19	17.8	18	20	21
17	12	16.9	20	22	16
18	20	14.1	12	10	18
19	3	10.1	8	6	7
20	15	18.4	16	16	16
21	21	19.8	27	19	19
22	25	28.2	24	26	24
23	24	20.7	20	23	22
24	24	14	11	28	25
25	25	29.2	19	23	24
26	20	20	23	19	21
27	11	9.1	17	10	10
28	22	22.6	24	25	22
29	21	22.2	25	26	21
30	18	22	25	25	24

[truncated: 6 more sheets: Radial height 1, Radial height 2, Radial shift 1, Radial shift 2, Ulnar variance 1, Ulnar variance 2]
